# Supplementary material for: Phylogenetics and population genetics of Plotosus canius (Siluriformes: Plotosidae) from Malaysian coastal waters
Source: PeerJ. 2016 May 17;4:e1930. doi: 10.7717/peerj.1930 (PMC4878373; doi:10.7717/peerj.1930)
Supplement: Supplemental Information 1 — Phylogenetic Analysis and Population Genetic Study of Plotosus canius (Siluriformes, Plotosidae) from Malaysian coastal waters. [file peerj-04-1930-s001.zip › Raw Data-Phylogenetic Analysis and Population Genetic Study of Plotosus canius (Siluriformes, Plotosidae) from Malaysian coastal waters/COI Raw Data/BOLDSYSTEM mtDNA Sequences.fas]

>NUPM001-14|KP258648|0612219_P.c|Plotosus canius|COI-5P
GGTGCTTGAGCTGGATAGTGGGCACAGCTTTGAGCCTTTTAATTCGGGCAGAGTTAGCCCAACCCGGTGCCTTTTTAGGCGACGACCAAATCTATAACGTTATCGTCACTGCCCATGCCTTCGTGATAATTTTCTTTATAGTAATGCCAATTATGATTGGAGGCTTTGGAAACTGACTGGTCCCATTAATAATTGGAGCACCAGATATAGCATTTCCACGAATAAATAATATAAGCTTCTGACTTCTTCCCCCATCATTCTTACTACTTCTTGCATCTTCTGGTGTAGAAGCGGGGGCCGGAACTGGATGAACCGTATATCCCCCACTCGCTGGAAATCTCGCACACGCAGGGGCCTCAGTAGATTTAACCATCTTCTCCCTGCACCTAGCCGGAGTCTCATCAATCTTAGGTGCCATTAACTTTATCACCACCATTCTCAACATAAAACCACCAGCCGTCTCACAATACCAAACACCCTTATTTGTGTGGTCTGTATTAATTACTGCCGTTCTTCTTCTCCTATCGCTGCCAGTATTAGCTGCCGGCATCACAATACTACTAACAGACCGAAACTTAAACACAACATTCTTCGACCCTGCTGGCGGAGGAGACCCAATCCTATACCAGCACCTTTTCTGATTCTTTGGCCACCA

>NUPM026-15|KR086932|0614210_P.c|Plotosus canius|COI-5P
GGTGCTTGAGCTGGTATAGTGGGCACAGCTTTGAGCCTTTTAATTCGGGCAGAGTTAGCCCAACCCGGTGCCTTTTTAGGCGACGACCAAATCTATAACGTTATCGTCACTGCCCATGCCTTCGTGATAATTTTCTTTATAGTAATGCCAATTATGATTGGAGGCTTTGGAAACTGACTGGTCCCATTAATAATTGGAGCACCAGATATAGCATTTCCACGAATAAATAATATAAGCTTCTGACTTCTTCCCCCATCATTCTTACTACTTCTTGCATCTTCTGGTGTAGAAGCGGGGGCCGGAACTGGGTGAACCGTATATCCCCCACTCGCTGGAAATCTCGCACACGCAGGGGCCTCAGTAGATTTAACCATCTTCTCCCTGCACCTAGCCGGAGTCTCATCAATCTTAGGTGCCATTAACTTTATCACCACCATTCTCAACATAAAACCACCAGCCGTCTCACAATACCAAACACCCTTATTTGTGTGGTCTGTATTAATTACTGCCGTTCTTCTTCTCCTATCACTGCCAGTACTAGCTGCCGGCATCACAATGCTACTAACAGACCGAAACTTAAACACAACATTCTTCGACCCTGCTGGCGGAGGAGACCCAATCCTATACCAGCACCTTTTCTGATTCTTTGGCCACC

>NUPM023-15|KR086935|0612204|Plotosus canius|COI-5P
GGTGCTTGAGCTGGTATAGTGGGCACAGCTTTGAGCCTTTTAATTCGGGCAGAGTTAGCCCAACCCGGTGCCTTTTTAGGCGACGACCAAATCTATAACGTTATCGTCACTGCCCATGCCTTCGTGATAATTTTCTTTATAGTAATGCCAATTATGATTGGAGGCTTTGGAAACTGACTGGTCCCATTAATAATTGGAGCACCAGATATAGCATTTCCACGAATAAATAATATAAGCTTCTGACTTCTTCCCCCATCATTCTTACTACTTCTTGCATCTTCTGGTGTAGAAGCGGGGGCCGGAACTGGATGAACCGTATATCCCCCACTCGCTGGAAATCTCGCACACGCAGGGGCCTCAGTAGATTTAACCATCTTCTCCCTGCACCTAGCCGGAGTCTCATCAATCTTAGGTGCCATTAACTTTATCACCACCATTCTCAACATAAAACCACCAGCCGTCTCACAATACCAAACACCCTTATTTGTGTGGTCTGTATTAATTACTGCCGTTCTTCTTCTCCTATCGCTGCCAGTATTAGCTGCCGGCATCACAATACTACTAACAGACCGAAACTTAAACACAACATTCTTCGACCCTGCTGGCGGAGGAGACCCAATCCTATACCAGCACCTTTTCTGATTCTTTGGCCACC

>NUPM022-15|KR086936|0613206|Plotosus canius|COI-5P
GGTGCTTGAGCTGGTATAGTGGGCACAGCTTTGAGCCTTTTAATTCGGGCAGAGTTAGCCCAACCCGGTGCCTTTTTAGGCGACGACCAAATCTATAACGTTATCGTCACTGCCCATGCCTTCGTGATAATTTTCTTTATAGTAATGCCAATTATGATTGGAGGCTTTGGAAACTGACTGGTCCCATTAATAATTGGAGCACCAGATATAGCATTTCCACGAATAAATAATATAAGCTTCTGACTTCTTCCCCCATCATTCTTACTACTTCTTGCATCTTCTGGTGTAGAAGCGGGGGCCGGAACTGGATGAACCGTATACCCCCCACTCGCTGGAAATCTCGCACACGCAGGGGCCTCAGTAGATTTAACCATCTTCTCCCTGCACCTAGCCGGAGTCTCATCAATCTTAGGTGCCATTAACTTTATCACCACCATTCTCAACATAAAACCACCAGCCGTCTCACAATACCAAACACCCTTATTTGTGTGGTCTGTATTAATTACTGCCGTTCTTCTTCTCCTATCGCTGCCAGTACTAGCTGCCGGCATCACAATGCTACTAACAGACCGAAACTTAAACACAACATTCTTCGACCCTGCTGGCGGAGGAGACCCAATCCTATACCAGCACCTTTTCTGATTCTTTGGCCACC

>NUPM021-15|KR086937|0614221|Plotosus canius|COI-5P
GGTGCTTGAGCTGGTATAGTGGGCACAGCTTTGAGCCTTTTAATTCGGGCAGAGTTAGCCCAACCCGGTGCCTTTTTAGGCGACGACCAAATCTATAACGTTATCGTCACTGCCCATGCCTTCGTGATAATTTTCTTTATAGTAATGCCAATTATGATTGGAGGCTTTGGAAACTGACTGGTCCCATTAATAATTGGAGCACCAGATATAGCATTTCCACGAATAAATAATATAAGCTTCTGACTTCTTCCCCCATCATTCTTACTACTTCTTGCATCTTCTGGTGTAGAAGCGGGGGCCGGAACTGGGTGAACCGTATATCCCCCACTCGCTGGAAATCTCGCACACGCAGGGGCCTCAGTAGATTTAACCATCTTCTCCCTGCACCTAGCCGGAGTCTCATCAATCTTAGGTGCCATTAACTTTATCACCACCATTCTCAACATAAAACCACCAGCCGTCTCACAATACCAAACACCCTTATTTGTGTGGTCTGTATTAATTACTGCCGTTCTTCTTCTCCTATCACTGCCAGTACTAGCTGCCGGCATCACAATGCTACTAACAGACCGAAACTTAAACACAACATTCTTCGACCCTGCTGGCGGAGGAGACCCAATCCTATACCAGCACCTTTTTTGATTCTTTTGGCACC

>NUPM020-15|KR086938|0614214|Plotosus canius|COI-5P
GGTGCTTGAGCTGGTATAGTGGGCACAGCTTTGAGCCTTTTAATTCGGGCAGAGTTAGCCCAACCCGGTGCCTTTTTAGGCGACGACCAAATCTATAACGTTATCGTCACTGCCCATGCCTTCGTGATAATTTTCTTTATAGTAATGCCAATTATGATTGGAGGCTTTGGAAACTGACTGGTCCCATTAATAATTGGAGCACCAGATATAGCATTTCCACGAATAAATAATATAAGCTTCTGACTTCTTCCCCCATCATTCTTACTACTTCTTGCATCTTCTGGTGTAGAAGCGGGGGCCGGAACTGGGTGAACCGTATATCCCCCACTCGCTGGAAATCTCGCACACGCAGGGGCCTCAGTAGATTTAACCATCTTCTCCCTGCACCTAGCCGGAGTCTCATCAATCTTAGGTGCCATTAACTTTATCACCACCATTCTCAACATAAAACCACCAGCCGTCTCACAATACCAAACACCCTTATTTGTGTGGTCTGTATTAATTACTGCCGTTCTTCTTCTCCTATCACTGCCAGTACTAGCTGCCGGCATCACAATGCTACTAACAGACCGAAACTTAAACACAACATTCTTCGACCCTGCTGGCGGAGGAGACCCAATCCTATACCAACACCTTTTCTGATTCTTTGGCCACC

>NUPM019-15|KR086939|0616203_P.canius|Plotosus canius|COI-5P
GGTGCTTGAGCTGGTATAGTGGGCACAGCTTTGAGCCTTTTAATTCGGGCAGAGTTAGCCCAACCCGGTGCCTTTTTAGGCGACGACCAAATCTATAACGTTATCGTCACTGCCCATGCCTTCGTGATAATTTTCTTTATAGTAATGCCAATTATGATTGGAGGCTTTGGAAACTGACTGGTCCCATTAATAATTGGAGCACCAGATATAGCATTTCCACGAATAAATAATATAAGCTTCTGACTTCTTCCCCCATCATTCTTACTACTTCTTGCATCTTCTGGTGTAGAAGCGGGGGCCGGAACTGGATGAACCGTATATCCCCCACTCGCTGGAAATCTCGCACACGCAGGGGCCTCAGTAGATTTAACCATCTTCTCCCTGCACCTAGCCGGAGTCTCATCAATCTTAGGTGCCATTAACTTTATCACCACCATTCTCAACATAAAACCACCAGCCGTCTCACAATACCAAACACCCTTATTTGTGTGGTCTGTATTAATTACTGCCGTTCTTCTTCTCCTATCGCTGCCAGTACTAGCTGCCGGCATCACAATACTACTAACAGACCGAAACTTAAACACAACATTCTTCGACCCTGCTGGCGGAGGAGACCCAATCCTATACCAGCACCTTTTCTGATTCTTTGGCCACC

>NUPM018-15|KR086940|0616201_P.canius|Plotosus canius|COI-5P
GGTGCTTGAGCTGGTATAGTGGGCACAGCTTTGAGCCTTTTAATTCGGGCAGAGTTAGCCCAACCCGGTGCCTTTTTAGGCGACGACCAAATCTATAACGTTATCGTCACTGCCCATGCCTTCGTGATAATTTTCTTTATAGTAATGCCAATTATGATTGGAGGCTTTGGAAACTGACTGGTCCCATTAATAATTGGAGCACCAGATATAGCATTTCCACGAATAAATAATATAAGCTTCTGACTTCTTCCCCCATCATTCTTACTACTTCTTGCATCTTCTGGTGTAGAAGCGGGGGCCGGAACTGGGTGAACCGTATATCCCCCACTCGCTGGAAATCTCGCACACGCAGGGGCCTCAGTAGATTTAACCATCTTCTCCCTGCACCTAGCCGGAGTCTCATCAATCTTAGGTGCCATTAACTTTATCACCACCATTCTCAACATAAAACCACCAGCCGTCTCACAATACCAAACACCCTTATTTGTGTGGTCTGTATTAATTACTGCCGTTCTTCTTCTCCTATCACTGCCAGTACTAGCTGCCGGCATCACAATGCTACTAACAGACCGAAACTTAAACACAACATTCTTCGACCCTGCTGGCGGAGGAGACCCAATCCTATACCAGCACCTTTTCTGATTCTTTGGCCACC

>NUPM003-14|KP258650|0613219_P.c|Plotosus canius|COI-5P
GGTGCTTGAGCTGGTATAGTGGGCACAGCTTTGAGCCTTTTAATTCGGGCAGAGTTAGCCCAACCCGGTGCCTTTTTAGGCGACGACCAAATCTATAACGTTATCGTCACTGCCCATGCCTTCGTGATAATTTTCTTTATAGTAATGCCAATTATGATTGGAGGCTTTGGAAACTGACTGGTCCCATTAATAATTGGAGCACCAGATATAGCATTTCCACGAATAAATAATATAAGCTTCTGACTTCTTCCCCCATCATTCTTACTACTTCTTGCATCTTCTGGTGTAGAAGCGGGGGCCGGAACTGGATGAACCGTATACCCCCCACTCGCTGGAAATCTCGCACACGCAGGGGCCTCAGTAGATTTAACCATCTTCTCCCTGCACCTAGCCGGAGTCTCATCAATCTTAGGTGCCATTAACTTTATCACCACCATTCTCAACATAAAACCACCAGCCGTCTCACAATACCAAACACCCTTATTTGTGTGGTCTGTATTAATTACTGCCGTTCTTCTTCTCCTATCGCTGCCAGTACTAGCTGCCGGCATCACAATGCTACTAACAGACCGAAACTTAAACACAACATTCTTCGACCCTGCTGGCGGAGGAGACCCAATCCTATACCAGCACCTTTTCTGATTCTTTGGCCACA

>NUPM002-14|KP258651|0612202_P.c|Plotosus canius|COI-5P
GGTGCTTGAGCTGGATAGTGGGCACAGCTTTGAGCCTTTTAATTCGGGCAGAGTTAGCCCAACCCGGTGCCTTTTTAGGCGACGACCAAATCTATAACGTTATCGTCACTGCCCATGCCTTCGTGATAATTTTCTTTATAGTAATGCCAATTATGATTGGAGGCTTTGGAAACTGACTGGTCCCATTAATAATTGGAGCACCAGATATAGCATTTCCACGAATAAATAATATAAGCTTCTGACTTCTTCCCCCATCATTCTTACTACTTCTTGCATCTTCTGGTGTAGAAGCGGGGGCCGGAACTGGATGAACCGTATATCCCCCACTCGCTGGAAATCTCGCACACGCAGGGGCCTCAGTAGATTTAACCATCTTCTCCCTGCACCTAGCCGGAGTCTCATCAATCTTAGGTGCCATTAACTTTATCACCACCATTCTCAACATAAAACCACCAGCCGTCTCACAATACCAAACACCCTTATTTGTGTGGTCTGTATTAATTACTGCCGTTCTTCTTCTCCTATCGCTGCCAGTACTAGCTGCCGGCATCACAATACTACTAACAGACCGAAACTTAAACACAACATTCTTCGACCCTGCTGGCGGAGGAGACCCAATCCTATACCAGCACCTTTTCTGATTCTTTGGCCACCA

>NUPM027-15|KR086941|0615211_P.c|Plotosus canius|COI-5P
GGTGCTTGAGCTGGTATAGTGGGCACAGCTTTGAGCCTTTTAATTCGGGCAGAGTTAGCCCAACCCGGTGCCTTTTTAGGCGACGACCAAATCTATAACGTTATCGTCACTGCCCATGCCTTCGTGATAATTTTCTTTATAGTAATGCCAATTATGATTGGAGGCTTTGGAAACTGACTGGTCCCATTAATAATTGGAGCACCAGATATAGCATTTCCACGAATAAATAATATAAGCTTCTGACTTCTTCCCCCATCATTCTTACTACTTCTTGCATCTTCTGGTGTAGAAGCGGGGGCCGGAACTGGGTGAACCGTATATCCCCCACTCGCTGGAAATCTCGCACACGCAGGGGCCTCAGTAGATTTAACCATCTTCTCCCTGCACCTAGCCGGAGTCTCATCAATCTTAGGTGCCATTAACTTTATCACCACCATTCTCAACATAAAACCACCAGCCGTCTCACAATACCAAACACCCTTATTTGTGTGGTCTGTATTAATTACTGCCGTTCTTCTTCTCCTATCACTGCCAGTACTAGCTGCCGGCATCACAATGCTACTAACAGACCGAAACTTAAACACAACATTCTTCGACCCTGCTGGCGGAGGAGACCCAATCCTATACCAGCACCTTTTCTGATTCTTTGGCCACC

>NUPM014-14|KP221605|0615205_P.c|Plotosus canius|COI-5P
GGTGCTTGAGCTGGTATAGTAGGCACAGCTTTAAGCCTTTTAATTCGAGCAGAATTAGCCCAACCCGGTGCCTTTTTAGGCGATGACCAAATCTATAATGTTATCGTCACTGCTCATGCCTTCGTAATAATTTTCTTTATAGTAATGCCAATTATGATTGGAGGCTTCGGAAACTGACTGGTCCCATTAATAATTGGGGCACCAGATATAGCGTTTCCACGAATAAATAATATAAGCTTTTGACTTCTTCCCCCATCATTTCTTCTACTTCTTGCATCTTCTGGTGTAGAAGCGGGAGCCGGAACTGGATGGACCGTGTACCCTCCTCTAGCCGGAAATCTTGCACACGCAGGAGCCTCAGTAGATTTGACCATCTTTTCTCTACATCTGGCCGGAGTCTCATCAATCTTAGGTGCTATTAACTTTATCACCACCATTATTAATATAAAACCACCAGCCGTTTCACAATACCAAACACCCTTATTCGTCTGATCTGTACTAATTACTGCCGTCCTTCTTCTCCTATCACTGCCAGTATTAGCTGCCGGCATCACAATATTATTAACAGACCGAAACTTAAACACAACATTCTTCGACCCCGCTGGCGGAGGAGACCCTATCCTATACCAACACCTTTTCTGATTCTTTGGCCACC

>NUPM013-14|KP221604|0615206_P.c|Plotosus canius|COI-5P
GGTGCTTGAGCTGGTATAGTAGGCACAGCTTTAAGCCTTTTAATTCGAGCAGAATTAGCCCAACCCGGTGCCTTTTTAGGCGATGACCAAATCTATAATGTTATCGTCACTGCTCATGCCTTCGTAATAATTTTCTTTATAGTAATGCCAATTATGATTGGAGGCTTCGGAAACTGGCTGGTCCCATTAATAATTGGGGCACCAGATATAGCGTTTCCACGAATAAATAACATAAGCTTTTGACTTCTTCCCCCATCATTTCTTCTACTTCTTGCATCTTCTGGTGTAGAAGCGGGAGCCGGAACTGGATGGACCGTGTACCCTCCTCTAGCCGGAAATCTTGCACACGCAGGAGCCTCAGTAGATTTGACCATCTTTTCTCTACATCTGGCCGGAGTCTCATCAATCTTAGGTGCTATTAACTTTATCACCACCATTATTAATATAAAACCACCAGCCGTTTCACAATACCAAACACCCTTATTCGTCTGATCTGTACTAATTACTGCCGTCCTTCTTCTCCTATCACTGCCAGTATTAGCTGCCGGCATCACAATATTATTAACAGACCGAAACTTAAACACAACATTCTTCGACCCCGCTGGCGGAGGAGACCCTATCCTATACCAACACCTTTTCTGATTCTTTGGCCACC

>NUPM012-14|KP221603|0615221_P.c|Plotosus canius|COI-5P
GGTGCTTGAGCTGGTATAGTAGGCACAGCTTTAAGCCTTTTAATTCGAGCAGAATTAGCCCAACCCGGTGCCTTTTTAGGCGATGACCAAATCTATAATGTTATCGTCACTGCTCATGCCTTCGTAATAATTTTCTTTATAGTAATGCCAATTATGATTGGAGGCTTCGGAAACTGACTGGTCCCATTAATAATTGGGGCACCAGATATAGCGTTTCCACGAATAAATAACATAAGCTTTTGACTTCTTCCCCCATCATTTCTTCTACTTCTTGCATCTTCTGGTGTAGAAGCGGGAGCCGGAACTGGATGGACCGTGTACCCTCCTCTAGCCGGAAATCTTGCACACGCAGGAGCCTCAGTAGATTTGACCATCTTTTCTCTACATCTGGCCGGAGTCTCATCAATCTTAGGTGCTATTAACTTTATCACCACCATTATTAATATAAAACCACCAGCCGTTTCACAATACCAAACACCCTTATTCGTCTGATCTGTACTAATTACTGCCGTCCTTCTTCTCCTATCACTGCCAGTATTAGCTGCCGGCATCACAATATTATTAACAGACCGAAACTTAAACACAACATTCTTCGACCCCGCTGGCGGAGGAGACCCTATCCTATACCAACACCTTTTCTGATTCTTTGGCCACC

>NUPM011-14|KP221602|0615201_P.c|Plotosus canius|COI-5P
GGTGCTTGAGCTGGTATAGTGGGCACAGCTTTGAGCCTTTTAATTCGGGCAGAATTAGCCCAACCCGGTGCCTTTTTAGGCGACGACCAAATCTATAATGTTATCGTCACTGCTCATGCCTTCGTGATAATTTTCTTTATAGTAATGCCAATTATAATTGGAGGCTTTGGAAACTGACTGGTCCCATTAATAATTGGAGCACCAGATATAGCATTTCCACGAATAAATAACATAAGCTTCTGACTTCTTCCCCCATCATTCCTACTACTTCTTGCATCTTCTGGTGTAGAAGCGGGGGCCGGAACTGGATGAACCGTGTATCCCCCGCTCGCTGGAAATCTCGCACACGCAGGGGCCTCAGTAGATCTAACCATCTTCTCCCTGCACCTAGCCGGAGTCTCATCAATCTTAGGTGCCATTAACTTTATCACCACCATTCTCAACATAAAACCACCAGCCGTCTCACAGTACCAAACACCCTTATTTGTGTGGTCTGTATTAATTACTGCCGTTCTTCTTCTCCTATCGCTGCCGGTACTAGCTGCCGGCATCACAATATTACTAACAGACCGAAACTTAAACACAACATTCTTCGACCCCGCTGGCGGAGGAGACCCAATCCTATACCAACACCTTTTCTGATTCTTTGGCCACC

>NUPM010-14|KP221601|0615216_P.c|Plotosus canius|COI-5P
GGTGCTTGAGCTGGTATAGTGGGCACAGCTTTGAGCCTTTTAATTCGGGCAGAGTTAGCCCAACCCGGTGCCTTTTTAGGCGACGACCAAATCTATAACGTTATCGTCACTGCCCATGCCTTCGTGATAATTTTCTTTATAGTAATGCCAATTATGATTGGAGGCTTTGGAAACTGACTGGTCCCATTAATAATTGGAGCACCAGATATAGCATTTCCACGAATAAATAATATAAGCTTCTGACTTCTTCCCCCATCATTCTTACTACTTCTTGCATCTTCTGGTGTAGAAGCGGGGGCCGGAACTGGGTGAACCGTATATCCCCCACTCGCTGGAAATCTCGCACACGCAGGGGCCTCAGTAGATTTAACCATCTTCTCCCTGCACCTAGCCGGAGTCTCATCAATCTTAGGTGCCATTAACTTTATCACCACCATTCTCAACATAAAACCACCAGCCGTCTCACAATACCAAACACCCTTATTTGTGTGGTCTGTATTAATTACTGCCGTTCTTCTTCTCCTATCACTGCCAGTACTAGCTGCCGGCATCACAATGTTACTAACAGACCGAAACTTAAACACAACATTCTTCGACCCTGCTGGCGGAGGAGACCCAATTCTATACCAGCACCTTTTCTGATTCTTTGGCCACC

>NUPM009-14|KP258652|0614213_P.c|Plotosus canius|COI-5P
GGTGCTTGAGCTGGTATAGTGGGCACAGCTTTGAGCCTTTTAATTCGGGCAGAGTTAGCCCAACCCGGTGCCTTTTTAGGCGACGACCAAATCTATAACGTTATCGTCACTGCCCATGCCTTCGTGATAATTTTCTTTATAGTAATGCCAATTATGATTGGAGGCTTTGGAAACTGACTGGTCCCATTAATAATTGGAGCACCAGATATAGCATTTCCACGAATAAATAATATAAGCTTCTGACTTCTTCCCCCATCATTCTTACTACTTCTTGCATCTTCTGGTGTAGAAGCGGGGGCCGGAACTGGGTGAACCGTATATCCCCCACTCGCTGGAAATCTCGCACACGCAGGGGCCTCAGTAGATTTAACCATCTTCTCCCTGCACCTAGCCGGAGTCTCATCAATCTTAGGTGCCATTAACTTTATCACCACCATTCTCAACATAAAACCACCAGCCGTCTCACAATACCAAACACCCTTATTTGTGTGGTCTGTATTAATTACTGCCGTTCTTCTTCTCCTATCACTGCCAGTACTAGCTGCCGGCATCACAATGCTACTAACAGACCGAAACTTAAACACAACATTCTTCGACCCTGCTGGCGGAGGAGACCCAATCCTATACCACCACCTTCTCTGATTCTTTTGGCACC

>NUPM008-14|KP258653|0614207_P.c|Plotosus canius|COI-5P
GGTGCTTGAGCTGGTATAGTGGGCACAGCTTTGAGCCTTTTAATTCGGGCAGAGTTAGCCCAACCCGGTGCCTTTTTAGGCGACGACCAAATCTATAACGTTATCGTCACTGCCCATGCCTTCGTGATAATTTTCTTTATAGTAATGCCAATTATGATTGGAGGCTTTGGAAACTGACTGGTCCCATTAATAATTGGAGCACCAGATATAGCCTTTCCACGAATAAATAATATAAGCTTCTGACTTCTTCCCCCATCATTCTTACTACTTCTTGCATCTTCTGGTGTAGAAGCGGGGGCCGGAACTGGGTGAACCGTATATCCCCCACTCGCTGGAAATCTCGCACACGCAGGGGCCTCAGTAGATTTAACCATCTTCTCCCTGCACCTAGCCGGAGTCTCATCAATCTTAGGTGCCATTAACTTTATCACCACCATTCTCAACATAAAACCACCAGCCGTCTCACAATACCAAACACCCTTATTTGTGTGGTCTGTATTAATTACTGCCGTTCTTCTTCTCCTATCACTGCCAGTACTAGCTGCCGGCATCACAATGCTACTAACAGACCGAAACTTAAACACAACATTCTTCGACCCTGCTGGCGGAGGAGACCCAATCCTATACCAGCACCTTTTCTGATTCTTTGGCCACC

>NUPM007-14|KP258654|0614215_P.c|Plotosus canius|COI-5P
GGTGCTTGAGCTGGTATAGTGGGCACAGCTTTGAGCCTTTTAATTCGGGCAGAGTTAGCCCAACCCGGTGCCTTTTTAGGCGACGACCAAATCTATAACGTTATCGTCACTGCCCATGCCTTCGTGATAATTTTCTTTATAGTAATGCCAATTATGATTGGAGGCTTTGGAAACTGACTGGTCCCATTAATAATTGGAGCACCAGATATAGCATTTCCACGAATAAATAATATAAGCTTCTGGCTTCTTCCCCCATCATTCTTACTACTTCTTGCATCTTCTGGTGTAGAAGCGGGGGCCGGAACTGGGTGAACCGTATATCCCCCACTCGCTGGAAATCTCGCACACGCAGGGGCCTCAGTAGATTTAACCATCTTCTCCCTGCACCTAGCCGGAGTCTCATCAATCTTAGGTGCCATTAACTTTATCACCACCATTCTCAACATAAAACCACCAGCCGTCTCACAATACCAAACACCCTTATTTGTGTGGTCTGTATTAATTACTGCCGTTCTTCTTCTCCTATCACTGCCAGTACTAGCTGCCGGCATCACAATGCTACTAACAGACCGAAACTTAAACACAACATTCTTCGACCCTGCTGGCGGAGGAGACCCAATCCTATACCAGCACCTTTTCTGATTCTTTGGCCACC

>NUPM006-14|KP258655|0612208_P.c|Plotosus canius|COI-5P
GGTGCTTGAGCTGGATAGTGGGCACAGCTTTGAGCCTTTTAATTCGGGCAGAGTTAGCCCAACCCGGTGCCTTTTTAGGCGACGACCAAATCTATAACGTTATCGTCACTGCCCATGCCTTCGTGATAATTTTCTTTATAGTAATGCCAATTATGATTGGAGGCTTTGGAAACTGACTGGTCCCATTAATAATTGGAGCACCAGATATAGCATTTCCACGAATAAATAATATAAGCTTCTGACTTCTTCCCCCATCATTCTTACTACTTCTTGCATCTTCTGGTGTAGAAGCGGGGGCCGGAACTGGGTGAACCGTATATCCCCCACTCGCTGGAAATCTCGCACACGCAGGGGCCTCAGTAGATTTAACCATCTTCTCCCTGCACCTAGCCGGAGTCTCATCAATCTTAGGTGCCATTAACTTTATCACCACCATTCTCAACATAAAACCACCAGCCGTCTCACAATACCAAACACCCTTATTTGTGTGGTCTGTATTAATTACTGCCGTTCTTCTTCTCCTATCACTGCCAGTACTAGCTGCCGGCATCACAATGCTACTAACAGACCGAAACTTAAACACAACATTCTTCGACCCTGCTGGCGGAGGAGACCCAATCCTATACCAGCACCTTTTCTGATTCTTTGGCCACCC

>NUPM005-14|KP258656|0613220_P.c|Plotosus canius|COI-5P
GGTGCTTGAGCTGGTATAGTGGGCACAGCTTTGAGCCTTTTAATTCGGGCAGAGTTAGCCCAACCCGGTGCCTTTTTAGGCGACGACCAAATCTATAACGTTATCGTCACTGCCCATGCCTTCGTGATAATTTTCTTTATAGTAATGCCAATTATGATTGGAGGCTTTGGAAACTGACTGGTCCCATTAATAATTGGAGCACCAGATATAGCATTTCCACGAATAAATAATATAAGCTTCTGACTTCTTCCCCCATCATTCTTACTACTTCTTGCATCTTCTGGTGTAGAAGCGGGGGCCGGAACTGGATGAACCGTATATCCCCCACTCGCTGGAAATCTCGCACACGCAGGGGCCTCAGTAGATTTAACTATCTTCTCCCTGCACCTAGCCGGAGTCTCATCAATCTTAGGTGCCATTAACTTTATCACCACCATTCTCAACATAAAACCACCAGCCGTCTCACAATACCAAACACCCTTATTTGTGTGGTCTGTATTAATTACTGCCGTTCTTCTTCTCCTATCGCTGCCAGTACTAGCTGCCGGCATCACAATGCTACTAACAGACCGAAACTTAAACACAACATTCTTCGACCCTGCTGGCGGAGGAGACCCAATCCTATACCAGCACCTTTTCTGATTCTTTGGCCACC

>NUPM004-14|KP258649|0613217_P.c|Plotosus canius|COI-5P
GGTGCTTGAGCTGGTATGGTGGGCACAGCTTTGAGCCTTTTAATTCGGGCAGAGTTAGCCCAACCCGGTGCCTTTTTAGGCGACGACCAAATCTATAACGTTATCGTCACTGCCCATGCCTTCGTGATAATTTTCTTTATAGTAATGCCAATTATGATTGGAGGCTTTGGAAACTGACTGGTCCCATTAATAATTGGAGCACCAGATATAGCATTTCCACGAATAAATAATATAAGCTTCTGACTTCTTCCCCCATCATTCTTACTACTTCTTGCATCTTCTGGTGTAGAAGCGGGGGCCGGAACTGGATGAACCGTATACCCCCCACTCGCTGGAAATCTCGCACACGCAGGGGCCTCAGTAGATTTAACCATCTTCTCCCTGCACCTAGCCGGAGTCTCATCAATCTTAGGTGCCATTAACTTTATCACCACCATTCTCAACATAAAACCACCAGCCGTCTCACAATACCAAACACCCTTATTTGTGTGGTCTGTATTAATTACTGCCGTTCTTCTTCTCCTATCGCTGCCAGTACTAGCTGCCGGCATCACAATGCTACTAACAGACCGAAACTTAAACACAACATTCTTCGACCCTGCTGGCGGAGGAGACCCAATCCTATACCAGCACCTTTTCTGATTCTTTGGCCACC

>NUPM017-14|KP258659|1747741_P.l|Plotosus lineatus|COI-5P
GGTGCTTGAGCAGGAATGGTGGGCACAGCCCTAAGCCTGCTAATTCGAGCAGAACTAGCTCAACCAGGCTCATTCCTAGGCGATGACCAAATTTATAACGTCATCGTCACCGCGCATGCCTTCGTAATAATTTTCTTTATAGTAATGCCAGTTATGATTGGGGGCTTTGGAAACTGATTAGTGCCACTAATAATTGGGGCACCAGATATAGCATTCCCCCGAATAAATAATATAAGCTTCTGACTACTCCCCCCCTCATTTTTACTCTTACTAGCCTCCTCAGGGGTTGAAGCCGGAGCTGGAACAGGGTGAACTGTTTACCCCCCTCTCGCTGGTAATATTGCACACGCGGGTGCTTCTGTAGACTTAACTATCTTCTCCCTACACCTCGCCGGAGTGTCATCTATCTTGGGCGCCATCAACTTCATCACAACTATTATTAACATAAAACCCCCAGCCATTTCCCAGTATCAAATGCCTCTATTCGTTTGATCTGTACTAATCACAGCCGTCCTCCTCCTTTTATCACTACCAGTATTGGCCGCTGGCATCACAATACTACTAACAGACCGAAACTTAAATACAACATTCTTCGACCCCGCGGGCGGGGGCGACCCCATCCTTTATCAACATCTTTTCTGATTCTTTGGCCACC

>NUPM016-14|KP258657|1747735_P.l|Plotosus lineatus|COI-5P
GGTGCTTGAGCAGGAATGGTGGGCACAGCCCTAAGCCTACTAATTCGAGCAGAACTAGCTCAACCAGGCTCATTCCTAGGCGATGACCAAATTTATAACGTCATCGTCACCGCGCATGCCTTCGTAATAATTTTCTTTATAGTAATGCCAGTTATGATTGGGGGCTTTGGAAACTGATTAGTGCCACTAATAATTGGGGCACCAGATATAGCATTCCCCCGAATAAATAATATAAGCTTCTGACTACTCCCCCCCTCATTTTTACTCTTACTAGCCTCCTCAGGGGTTGAAGCCGGAGCTGGAACAGGGTGAACTGTTTACCCCCCTCTCGCTGGTAACATTGCACACGCGGGTGCTTCTGTAGACTTAACTATCTTCTCCCTACACCTCGCCGGAGTGTCATCTATCTTGGGCGCCATCAACTTCATCACAACTATTATTAACATAAAACCCCCAGCCATTTCCCAGTATCAAATGCCTCTATTCGTTTGATCTGTACTAATCACAGCCGTCCTCCTCCTTTTATCACTACCAGTATTGGCCGCTGGCATCACAATACTACTAACAGACCGAAACTTAAATACAACATTCTTCGACCCCGCGGGCGGGGGCGACCCCATCCTTTATCAACATCTTTTCTGATTCTTTGGCCACC

>NUPM015-14|KP258658|1747731_P.l|Plotosus lineatus|COI-5P
GGTGCTTGAGCAGGAATGGTGGGCACAGCCCTAAGCCTACTAATTCGAGCAGAACTAGCTCAACCAGGCTCATTCCTAGGCGATGACCAAATTTATAACGTCATCGTCACCGCGCATGCCTTCGTAATAATTTTCTTTATAGTAATGCCAGTTATGATTGGGGGCTTTGGAAACTGATTAGTGCCACTAATAATTGGGGCACCAGATATAGCATTCCCCCGAATAAATAATATAAGCTTCTGACTACTCCCCCCCTCATTTTTACTCTTACTAGCCTCCTCAGGGGTTGAAGCCGGAGCTGGAACAGGGTGAACTGTTTACCCCCCTCTCGCTGGTAATATTGCACACGCGGGTGCTTCTGTAGACTTAACTATCTTCTCCCTACACCTCGCCGGAGTGTCATCTATCTTGGGCGCCATCAACTTCATCACAACTATTATTAACATAAAACCCCCAGCCATTTCCCAGTATCAAATGCCTCTATTCGTTTGATCTGTACTAATCACAGCCGTCCTCCTCCTTTTATCACTACCAGTATTGGCCGCTGGCATCACAATACTACTAACAGACCGAAACTTAAATACAACATTCTTCGACCCCGCGGGCGGGGGCGACCCCATCCTTTATCAACATCTTTTCTGATTCTTTGGCCACC
