# Supplementary material for: Phylogenetics and population genetics of Plotosus canius (Siluriformes: Plotosidae) from Malaysian coastal waters
Source: PeerJ. 2016 May 17;4:e1930. doi: 10.7717/peerj.1930 (PMC4878373; doi:10.7717/peerj.1930)
Supplement: Supplemental Information 1 — Phylogenetic Analysis and Population Genetic Study of Plotosus canius (Siluriformes, Plotosidae) from Malaysian coastal waters. [file peerj-04-1930-s001.zip › Raw Data-Phylogenetic Analysis and Population Genetic Study of Plotosus canius (Siluriformes, Plotosidae) from Malaysian coastal waters/COI Raw Data/Plotosus canius/Sarawak ( D )/1st_BASE_1704428_14D_FishF1.seq]

>1st_BASE_1704428_14D_FishF1.ab1
CCCNTTTTTTGTTTTGGTGCTTGAGCTGGTATAGTGGGCACAGCTTTGAGCCTTTTAATTCGGGCAGAATTAGCCCAACC
CGGTGCCTTTTTAGGCGACGACCAAATCTATAATGTTATCGTCACTGCTCATGCCTTCGTGATAATTTTCTTTATAGTAA
TGCCAATTATAATTGGAGGCTTTGGAAACTGACTGGTCCCATTAATAATTGGAGCACCAGATATAGCATTTCCACGAATA
AATAACATAAGCTTCTGACTTCTTCCCCCATCATTCCTACTACTTCTTGCATCTTCTGGTGTAGAAGCGGGGGCCGGAAC
TGGATGAACCGTGTATCCCCCGCTCGCTGGAAATCTCGCACACGCAGGGGCCTCAGTAGATCTAACCATCTTCTCCCTGC
ACCTAGCCGGAGTCTCATCAATCTTAGGTGCCATTAACTTTATCACCACCATTCTCAACATAAAACCACCAGCCGTCTCA
CAGTACCAAACACCCTTATTTGTGTGGTCTGTATTAATTACTGCCGTTCTTCTTCTCCTATCGCTGCCGGTACTAGCTGC
CGGCATCACAATATTACTAACAGACCGAAACTTAAACACAACATTCTTCGACCCCGCTGGCGGAGGAGACCCAATCCTAT
ACCAACACCTTTTCTGATTCTTTGGCCACCAAAAAATCTAAA
