# Supplementary material for: Phylogenetics and population genetics of Plotosus canius (Siluriformes: Plotosidae) from Malaysian coastal waters
Source: PeerJ. 2016 May 17;4:e1930. doi: 10.7717/peerj.1930 (PMC4878373; doi:10.7717/peerj.1930)
Supplement: Supplemental Information 1 — Phylogenetic Analysis and Population Genetic Study of Plotosus canius (Siluriformes, Plotosidae) from Malaysian coastal waters. [file peerj-04-1930-s001.zip › Raw Data-Phylogenetic Analysis and Population Genetic Study of Plotosus canius (Siluriformes, Plotosidae) from Malaysian coastal waters/Microsatellite Raw Data/FA3493-HEX-sizing table.txt]

Dye/Sample Peak	Sample File Name	Marker	Size	Height	Area	Data Point
G,29	1st_BASE_220524_1C.fsa	HEX	55.61	8646	76107	1431
G,31	1st_BASE_220524_1C.fsa	HEX	73.75	554	4412	1622
G,34	1st_BASE_220524_1C.fsa	HEX	91.28	13650	98490	1801
G,38	1st_BASE_220524_1C.fsa	HEX	185.17	434	3500	2795
G,41	1st_BASE_220524_1C.fsa	HEX	211.81	1780	12099	3095
G,46	1st_BASE_220524_1C.fsa	HEX	250.02	494	3520	3529
G,57	1st_BASE_220524_1C.fsa	HEX	298.86	18046	130058	4084
G,73	1st_BASE_220524_1C.fsa	HEX	372.08	3385	26518	4921
G,74	1st_BASE_220524_1C.fsa	HEX	374.77	3708	29195	4953
G,75	1st_BASE_220524_1C.fsa	HEX	386.92	1103	8611	5097
G,76	1st_BASE_220524_1C.fsa	HEX	388.53	889	7154	5116
G,82	1st_BASE_220524_1C.fsa	HEX	412.23	1583	14461	5387
G,83	1st_BASE_220524_1C.fsa	HEX	413.31	1415	12956	5399
G,85	1st_BASE_220524_1C.fsa	HEX	418.09	3458	30189	5452
G,94	1st_BASE_220524_1C.fsa	HEX	466.16	1073	9934	5997
G,96	1st_BASE_220524_1C.fsa	HEX	472.94	817	7373	6075
G,98	1st_BASE_220524_1C.fsa	HEX	477.38	679	6805	6125
G,101	1st_BASE_220524_1C.fsa	HEX	488.23	679	6863	6244
G,36	1st_BASE_220525_2C.fsa	HEX	55.96	30792	323246	1439
G,45	1st_BASE_220525_2C.fsa	HEX	91.31	24888	172266	1807
G,75	1st_BASE_220525_2C.fsa	HEX	211.78	1274	13360	3105
G,92	1st_BASE_220525_2C.fsa	HEX	299.21	703	5247	4102
G,30	1st_BASE_220526_3C.fsa	HEX	55.67	20244	175929	1440
G,38	1st_BASE_220526_3C.fsa	HEX	91.37	5717	41719	1811
G,49	1st_BASE_220526_3C.fsa	HEX	208.72	853	7293	3071
G,65	1st_BASE_220526_3C.fsa	HEX	299.3	4878	33965	4101
G,80	1st_BASE_220526_3C.fsa	HEX	412.12	2592	21587	5400
G,81	1st_BASE_220526_3C.fsa	HEX	413.19	2517	20736	5412
G,26	1st_BASE_220527_4C.fsa	HEX	55.74	10606	94406	1456
G,30	1st_BASE_220527_4C.fsa	HEX	91.41	10779	75599	1828
G,48	1st_BASE_220527_4C.fsa	HEX	299.3	13361	95946	4125
G,63	1st_BASE_220527_4C.fsa	HEX	371.91	2527	20606	4959
G,65	1st_BASE_220527_4C.fsa	HEX	374.67	3125	24576	4992
G,73	1st_BASE_220527_4C.fsa	HEX	412.09	1600	14575	5428
G,74	1st_BASE_220527_4C.fsa	HEX	413.17	1432	12363	5440
G,76	1st_BASE_220527_4C.fsa	HEX	417.93	3459	31133	5493
G,79	1st_BASE_220527_4C.fsa	HEX	441.2	1990	19523	5751
G,82	1st_BASE_220527_4C.fsa	HEX	466.03	645	5732	6041
G,84	1st_BASE_220527_4C.fsa	HEX	470.25	1435	12764	6090
G,86	1st_BASE_220527_4C.fsa	HEX	472.87	1595	14146	6120
G,87	1st_BASE_220527_4C.fsa	HEX	475.07	762	7275	6145
G,88	1st_BASE_220527_4C.fsa	HEX	477.11	878	9033	6168
G,89	1st_BASE_220527_4C.fsa	HEX	482.15	742	6772	6224
G,28	1st_BASE_220528_5C.fsa	HEX	55.61	4947	41883	1426
G,33	1st_BASE_220528_5C.fsa	HEX	91.37	4252	30433	1797
G,49	1st_BASE_220528_5C.fsa	HEX	298.94	3363	29212	4078
G,55	1st_BASE_220528_5C.fsa	HEX	371.96	526	4598	4913
G,56	1st_BASE_220528_5C.fsa	HEX	374.74	562	5266	4946
G,60	1st_BASE_220528_5C.fsa	HEX	412.03	505	5346	5379
G,61	1st_BASE_220528_5C.fsa	HEX	413.38	501	5104	5394
G,62	1st_BASE_220528_5C.fsa	HEX	418.06	434	4057	5446
G,31	1st_BASE_220529_6C.fsa	HEX	55.7	7395	63595	1423
G,37	1st_BASE_220529_6C.fsa	HEX	91.37	6451	44615	1793
G,52	1st_BASE_220529_6C.fsa	HEX	213.06	577	4630	3100
G,65	1st_BASE_220529_6C.fsa	HEX	299.3	5904	42030	4079
G,72	1st_BASE_220529_6C.fsa	HEX	353.43	447	3846	4687
G,73	1st_BASE_220529_6C.fsa	HEX	372.12	670	4754	4910
G,74	1st_BASE_220529_6C.fsa	HEX	374.81	643	5094	4942
G,79	1st_BASE_220529_6C.fsa	HEX	412.04	1531	13503	5374
G,80	1st_BASE_220529_6C.fsa	HEX	413.3	1522	13306	5388
G,81	1st_BASE_220529_6C.fsa	HEX	418.08	459	3921	5441
G,27	1st_BASE_220530_7C.fsa	HEX	55.56	491	4575	1408
G,34	1st_BASE_220530_7C.fsa	HEX	95.28	13917	92975	1817
G,47	1st_BASE_220530_7C.fsa	HEX	295.31	4880	33488	4005
G,59	1st_BASE_220530_7C.fsa	HEX	374.7	492	4821	4906
G,64	1st_BASE_220530_7C.fsa	HEX	412.48	1533	13503	5341
G,65	1st_BASE_220530_7C.fsa	HEX	428.91	571	4357	5522
G,66	1st_BASE_220530_7C.fsa	HEX	431.73	538	4697	5553
G,67	1st_BASE_220530_7C.fsa	HEX	440.39	996	7855	5648
G,70	1st_BASE_220530_7C.fsa	HEX	444.87	935	7708	5697
G,72	1st_BASE_220530_7C.fsa	HEX	455.64	1405	12259	5821
G,73	1st_BASE_220530_7C.fsa	HEX	456.73	1354	12415	5834
G,77	1st_BASE_220530_7C.fsa	HEX	471.54	1032	7424	6006
G,79	1st_BASE_220530_7C.fsa	HEX	474.03	695	4999	6034
G,30	1st_BASE_220531_8C.fsa	HEX	55.57	1410	11505	1411
G,32	1st_BASE_220531_8C.fsa	HEX	67.34	186	1402	1534
G,33	1st_BASE_220531_8C.fsa	HEX	71.69	127	1039	1579
G,35	1st_BASE_220531_8C.fsa	HEX	91.27	725	4637	1777
G,38	1st_BASE_220531_8C.fsa	HEX	96.93	397	2743	1834
G,40	1st_BASE_220531_8C.fsa	HEX	208.57	196	2090	3020
G,41	1st_BASE_220531_8C.fsa	HEX	233.92	264	1581	3304
G,43	1st_BASE_220531_8C.fsa	HEX	298.93	1312	8581	4033
G,48	1st_BASE_220531_8C.fsa	HEX	412.11	146	1150	5316
G,49	1st_BASE_220531_8C.fsa	HEX	413.2	141	1237	5328
G,52	1st_BASE_220531_8C.fsa	HEX	441.43	116	861	5636
G,34	1st_BASE_220532_9C.fsa	HEX	52.43	683	6522	1388
G,35	1st_BASE_220532_9C.fsa	HEX	55.63	3117	26640	1422
G,36	1st_BASE_220532_9C.fsa	HEX	58.36	551	4036	1451
G,38	1st_BASE_220532_9C.fsa	HEX	73.65	350	2504	1611
G,41	1st_BASE_220532_9C.fsa	HEX	91.24	1407	10278	1790
G,49	1st_BASE_220532_9C.fsa	HEX	299.12	721	4746	4067
G,51	1st_BASE_220532_9C.fsa	HEX	353.45	379	3035	4675
G,41	1st_BASE_220533_1D.fsa	HEX	166.66	9696	56470	2581
G,53	1st_BASE_220533_1D.fsa	HEX	289.22	676	4400	3956
G,31	1st_BASE_220534_2D.fsa	HEX	56.14	742	7028	1532
G,37	1st_BASE_220534_2D.fsa	HEX	91.89	321	2569	1909
G,42	1st_BASE_220534_2D.fsa	HEX	137.67	269	1867	2404
G,44	1st_BASE_220534_2D.fsa	HEX	166.94	8748	52680	2710
G,47	1st_BASE_220534_2D.fsa	HEX	232.06	253	1652	3454
G,48	1st_BASE_220534_2D.fsa	HEX	289.49	539	3577	4120
G,52	1st_BASE_220534_2D.fsa	HEX	498.95	1227	11490	6555
G,50	1st_BASE_220535_3D.fsa	HEX	137.87	1880	11660	2416
G,52	1st_BASE_220535_3D.fsa	HEX	166.94	12309	74979	2721
G,55	1st_BASE_220535_3D.fsa	HEX	182.74	629	3911	2898
G,57	1st_BASE_220535_3D.fsa	HEX	217.97	1795	11595	3302
G,61	1st_BASE_220535_3D.fsa	HEX	232.21	538	3479	3467
G,70	1st_BASE_220535_3D.fsa	HEX	499.04	1624	16910	6568
G,41	1st_BASE_220536_4D.fsa	HEX	137.76	1416	9047	2384
G,45	1st_BASE_220536_4D.fsa	HEX	166.89	15012	90231	2687
G,49	1st_BASE_220536_4D.fsa	HEX	232.1	853	5247	3428
G,54	1st_BASE_220536_4D.fsa	HEX	499.15	2194	20423	6516
G,43	1st_BASE_220537_5D.fsa	HEX	83.17	1940	15080	1792
G,49	1st_BASE_220537_5D.fsa	HEX	117.78	421	2688	2160
G,55	1st_BASE_220537_5D.fsa	HEX	137.76	2405	14728	2373
G,59	1st_BASE_220537_5D.fsa	HEX	166.91	13396	81061	2676
G,64	1st_BASE_220537_5D.fsa	HEX	217.97	643	4102	3252
G,66	1st_BASE_220537_5D.fsa	HEX	232.18	902	5648	3415
G,74	1st_BASE_220537_5D.fsa	HEX	355.2	753	5809	4832
G,86	1st_BASE_220537_5D.fsa	HEX	499.04	1751	15477	6492
G,62	1st_BASE_220538_6D.fsa	HEX	137.86	2820	17352	2388
G,65	1st_BASE_220538_6D.fsa	HEX	166.89	18950	115583	2691
G,69	1st_BASE_220538_6D.fsa	HEX	223.94	3283	21543	3338
G,79	1st_BASE_220538_6D.fsa	HEX	326.3	443	3287	4508
G,81	1st_BASE_220538_6D.fsa	HEX	355.44	469	3858	4853
G,84	1st_BASE_220538_6D.fsa	HEX	417.53	869	8474	5590
G,85	1st_BASE_220538_6D.fsa	HEX	422.68	407	3605	5648
G,86	1st_BASE_220538_6D.fsa	HEX	493.05	3006	28139	6451
G,87	1st_BASE_220538_6D.fsa	HEX	496.06	3116	32561	6480
G,69	1st_BASE_220539_7D.fsa	HEX	137.85	5719	35718	2371
G,78	1st_BASE_220539_7D.fsa	HEX	166.83	17792	109390	2672
G,84	1st_BASE_220539_7D.fsa	HEX	232.18	492	3305	3410
G,100	1st_BASE_220539_7D.fsa	HEX	355.13	401	3449	4821
G,115	1st_BASE_220539_7D.fsa	HEX	499.02	14737	154191	6473
G,32	1st_BASE_220540_8D.fsa	HEX	167.76	123	953	2672
