# Supplementary material for: Phylogenetics and population genetics of Plotosus canius (Siluriformes: Plotosidae) from Malaysian coastal waters
Source: PeerJ. 2016 May 17;4:e1930. doi: 10.7717/peerj.1930 (PMC4878373; doi:10.7717/peerj.1930)
Supplement: Supplemental Information 1 — Phylogenetic Analysis and Population Genetic Study of Plotosus canius (Siluriformes, Plotosidae) from Malaysian coastal waters. [file peerj-04-1930-s001.zip › Raw Data-Phylogenetic Analysis and Population Genetic Study of Plotosus canius (Siluriformes, Plotosidae) from Malaysian coastal waters/Microsatellite Raw Data/FA3493-NED-sizing table.txt]

Dye/Sample Peak	Sample File Name	Marker	Size	Height	Area	Data Point
Y,54	1st_BASE_220541_1E.fsa	NED	280.16	6572	44835	3981
Y,60	1st_BASE_220541_1E.fsa	NED	285.79	4073	25982	4046
Y,50	1st_BASE_220542_2E.fsa	NED	283.02	7744	51224	4023
Y,53	1st_BASE_220542_2E.fsa	NED	288.65	568	3865	4088
Y,55	1st_BASE_220543_3E.fsa	NED	280.89	2354	22508	4017
Y,56	1st_BASE_220543_3E.fsa	NED	282.88	1997	20552	4040
Y,57	1st_BASE_220543_3E.fsa	NED	288.67	1058	6768	4107
Y,70	1st_BASE_220544_4E.fsa	NED	280.97	2526	22837	3996
Y,71	1st_BASE_220544_4E.fsa	NED	282.87	1835	16963	4018
Y,72	1st_BASE_220544_4E.fsa	NED	288.76	1262	8580	4086
Y,63	1st_BASE_220545_5E.fsa	NED	281.1	16064	100365	3974
Y,65	1st_BASE_220545_5E.fsa	NED	283.1	6696	38823	3997
Y,43	1st_BASE_220546_6E.fsa	NED	284.03	4345	29371	4029
Y,53	1st_BASE_220546_6E.fsa	NED	303.71	3106	20862	4255
Y,50	1st_BASE_220547_7E.fsa	NED	290.45	16082	118378	4090
Y,31	1st_BASE_220548_8E.fsa	NED	257.16	10110	68800	3696
Y,30	1st_BASE_220549_9E.fsa	NED	298.7	3132	21327	4190
